# Supplementary material for: Photoluminescence Modulation of Ruddlesden-Popper Perovskite via Phase Distribution Regulation
Source: Nanomaterials (Basel). 2023 Jan 31;13(3):571. doi: 10.3390/nano13030571 (PMC9921436; doi:10.3390/nano13030571)
Supplement: Supplementary file 1 [file nanomaterials-13-00571-s001.zip]

Archive with 1 entries (1 files):
- nanomaterials-2167104-supplementary.pdf
